# Supplementary material for: Scalable biological-cognitive profiling for Alzheimer’s disease in the population
Source: Brain Commun. 2026 Jun 1;8(3):fcag168. doi: 10.1093/braincomms/fcag168 (PMC13223580; doi:10.1093/braincomms/fcag168)
Supplement: fcag168_Supplementary_Data [file fcag168_supplementary_data.zip]

Archive with 2 entries (2 files):
- FinnGen-banner_Authors April2026.xlsx
- Supplementary_material.pdf
